# Supplementary material for: Trends in Antifungal Resistance Among Candida Species: An Eight-Year Retrospective Study in the Galveston–Houston Gulf Coast Region
Source: J Fungi (Basel). 2025 Mar 19;11(3):232. doi: 10.3390/jof11030232 (PMC11943608; doi:10.3390/jof11030232)
Supplement: Supplementary file 1 [file jof-11-00232-s001.zip]

Archive with 1 entries (1 files):
- jof-3524835-supplementary.pdf
